# Supplementary material for: A Transfer Learning-Based Approach for Lysine Propionylation Prediction
Source: Front Physiol. 2021 Apr 21;12:658633. doi: 10.3389/fphys.2021.658633 (PMC8096918; doi:10.3389/fphys.2021.658633)
Supplement: Supplementary file 1 [file Data_Sheet_1.CSV]

Q5SHN3	120
Q5SKR1	69
Q8RQE8	475
Q92793	1809
Q5SJ68	249
Q5SI26	20
Q09472	1228
Q5SKR1	85
Q5SHN3	127
Q92793	68
Q5SHJ2	77
Q5SHN2	69
Q09472	586
Q5SJW2	4
Q92793	1376
Q5SIH0	138
Q8RQE8	935
Q56403	17
Q8RQE8	262
Q5SLL5	55
Q5SH90	126
Q92793	1176
Q5SJW2	244
Q09472	1235
Q5SLL5	12
Q92793	1056
Q5SI28	287
Q56235	298
Q5SH90	6
Q8RQE8	1354
Q5SJ68	36
Q09472	647
Q5SJW2	377
Q09472	1001
Q8RQE8	912
Q5SH90	178
Q5SI28	332
Q5SKR1	38
Q09472	1810
Q56222	411
Q09472	1253
Q56222	428
Q53VT9	396
Q5SLY1	254
Q53VT9	5
Q92793	1394
Q5SKV5	22
Q5SM21	16
Q5SM21	223
P61830	123
Q92793	352
Q5SIC0	152
Q5SIH0	71
Q56403	29
Q5SMB6	8
Q5SLY1	290
Q09472	1812
Q5SIC0	321
P80377	122
Q5SLY1	204
Q5SKD7	25
Q5SJW2	52
Q56222	259
P19436	93
Q56235	69
Q5SHE1	102
Q09472	1407
Q5SKD7	390
Q92793	1674
Q8RQE8	111
Q5SHN2	273
Q5SJW2	756
Q8RQE8	638
Q53VT9	96
Q09472	1291
Q5SLY1	269
P61830	37
Q5SLY1	130
P48514	198
Q5SJW2	3
Q5SKD7	563
Q09472	1358
Q8RQE8	2
Q5SLY1	330
Q09472	1050
Q5SJW2	96
Q5SIC0	439
Q92793	1203
P61830	15
Q5SLP7	206
Q5SM21	54
Q8RQE8	894
Q92793	1811
Q5SKR1	319
Q5SKD7	22
Q8RQE8	38
Q09472	1047
Q09472	1024
Q8RQE8	28
Q56235	134
Q5SKD7	207
Q5SKD7	528
Q92793	657
Q5SLY1	55
