# Supplementary material for: A Transfer Learning-Based Approach for Lysine Propionylation Prediction
Source: Front Physiol. 2021 Apr 21;12:658633. doi: 10.3389/fphys.2021.658633 (PMC8096918; doi:10.3389/fphys.2021.658633)
Supplement: Supplementary file 2 [file Data_Sheet_2.CSV]

Q5SM21	217
Q5SI28	102
Q5SI28	359
Q53W07	359
Q5SHE9	30
Q5SHE9	147
Q5SIH0	328
Q56235	84
Q56235	126
Q56235	245
Q56235	514
Q5SHN3	111
P80377	46
P80377	79
Q5SMB6	31
Q5SMB6	252
Q56403	97
Q5SM42	185
Q5SLL5	512
Q09472	79
Q09472	291
Q09472	373
Q09472	601
Q09472	614
Q09472	642
Q09472	1045
Q09472	1046
Q09472	1542
Q09472	1546
Q09472	1549
Q09472	1550
Q09472	1551
Q09472	1554
Q09472	1555
Q09472	1558
Q09472	1560
Q09472	1568
Q09472	1569
Q09472	1707
Q09472	1769
Q09472	1772
Q5SLY1	105
Q5SKV5	45
Q5SKV5	73
Q5SKV5	84
Q5SKV5	298
Q5SKV5	311
Q5SKV5	334
Q5SKV5	362
Q5SKD7	70
Q5SKD7	197
Q5SHJ2	100
Q5SHJ2	135
Q5SHE1	19
Q8RQE8	428
Q5SHU5	115
Q5SL12	435
Q56222	58
Q5SIC0	125
Q5SIC0	557
Q5SIC0	563
Q5SIC0	573
P61830	24
P61830	57
Q5SLK6	71
Q5SLK6	220
Q5SLK6	239
P19436	22
P19436	23
P19436	27
P19436	67
P19436	71
P19436	75
Q5SJW2	304
Q5SJW2	467
Q5SHN2	102
Q5SLP7	85
Q5SI56	245
Q5SI56	326
Q5SJ68	17
Q5SI26	26
Q5SH90	14
Q5SH90	25
Q5SH90	28
Q5SH90	41
Q5SH90	42
Q5SH90	109
Q5SH90	336
Q5SH90	415
Q5SKR1	299
Q5SKR1	317
Q53VT9	8
Q92793	635
Q92793	1320
Q92793	1323
Q92793	1327
Q92793	1509
Q92793	1591
Q92793	1597
Q92793	1605
Q92793	1606
P48514	143
P48514	182
Q5SHR8	85
