# Supplementary material for: A Transfer Learning-Based Approach for Lysine Propionylation Prediction
Source: Front Physiol. 2021 Apr 21;12:658633. doi: 10.3389/fphys.2021.658633 (PMC8096918; doi:10.3389/fphys.2021.658633)
Supplement: Supplementary file 3 [file Data_Sheet_3.CSV]

Q5SL27	208
Q5SIW6	579
P60339	10
Q5SL61	205
Q5SJL2	313
Q5SKT5	432
Q5SLR1	59
Q5SJ45	723
P09403	180
Q5SM35	256
P74902	170
Q56404	98
Q5SIS0	24
P56881	518
P56690	3
Q5SJ75	506
Q5SM27	313
P56690	128
Q5SJP0	339
P23395	561
Q5SIJ1	145
Q5SKT5	209
Q5SHB4	28
Q5SKY7	500
Q5SJN6	264
Q53WA5	216
Q5SJN6	174
Q5SIW3	599
Q5SLV8	428
Q8RQE9	38
Q5SJW0	432
Q5SKU2	63
Q5SJ04	30
P56881	489
P56194	15
Q5SLR4	109
P33197	40
Q5SLW3	523
Q5SL73	7
Q5SLJ4	213
Q8RQE9	928
Q5SI90	107
P56690	378
Q5SLY2	353
Q5SIW3	282
Q5SL50	34
Q5SL80	215
Q5SKX3	14
Q9RA63	410
P23395	102
Q5SIW3	614
P56690	212
Q5SMF8	328
Q5SHN5	496
Q5SJN6	228
P80380	29
Q5SJP2	293
Q5SHN5	489
Q5SL10	108
Q5SLR4	124
P80380	5
Q5SL27	337
Q5SLW3	1467
Q5SM68	1503
Q5SJM8	326
P56690	35
Q53VX0	307
Q9RA63	217
Q8RQE9	1024
Q5SKM9	314
Q5SIR4	134
Q5SLE8	104
Q5SJW0	418
Q5SH92	123
Q5SJ03	329
P23395	421
Q5SHP6	54
Q5SIW3	568
Q5SLW3	190
Q5SI97	102
Q5SLM2	473
Q5SHG2	47
Q5SI97	2
Q5SI94	78
Q5SH92	28
Q5SM98	41
Q5SJL2	459
Q5SI91	162
Q5SLK5	248
P56690	25
Q5SJP2	376
Q5SJG0	320
Q5SJ45	333
Q5SM68	1346
Q5SJ03	272
Q5SLY2	161
Q76G20	121
P80380	39
P56194	218
Q5SJP2	67
Q5SIE0	139
Q56232	61
Q5SHG2	177
Q5SIA8	234
P56194	368
Q5SL50	116
Q5SM68	556
Q5SJP2	27
Q5SLY2	398
Q5SLR0	368
Q5SJN6	117
Q5SKM9	205
Q5SM01	290
Q5SHP6	29
Q5SKK9	191
Q5SKU2	144
Q5SKK9	23
Q5SJW0	467
Q5SM68	1510
Q5SJ75	544
P56194	397
Q5SLR4	37
Q5SLW3	517
Q5SKX3	248
Q5SIW3	95
Q5SLR0	239
Q5SLR0	53
Q5SJW0	132
Q5SM68	1430
P56881	161
Q5SLM2	284
Q53WA8	204
Q5SL61	386
P61503	24
P09403	67
Q5SJ75	235
Q5SMF8	304
Q5SLM2	104
Q5SKT5	461
Q5SM27	8
P56881	360
Q5SL73	23
Q5SIW6	298
P56690	482
Q5SKJ3	309
Q5SLW3	925
P56194	160
Q5SHQ5	9
Q5SKT5	216
P61493	75
P56881	55
Q5SLW3	4
P74902	103
Q5SKS9	125
Q5SIA8	133
Q5SIW3	937
Q5SM98	96
Q5SIJ1	332
Q5SM68	1375
P08515	113
Q5SLW3	218
Q5SH94	247
Q5SM68	1473
Q5SLW3	962
Q53WA7	153
Q5SKU8	18
P56881	444
P56690	407
Q8RQE9	716
Q5SM01	303
P35871	25
Q5SJP0	631
Q5SJ90	77
Q5SLW3	554
Q5SIT5	41
Q5SKY7	476
Q5SM27	13
Q5SM68	232
Q5SIW6	506
Q5SJ45	10
Q53WA8	168
Q5SIS0	135
Q5SLR0	133
Q5SLR4	293
Q5SLW3	683
Q5SLR4	63
Q5SIJ1	164
Q5SLV8	580
Q5SMD5	80
Q5SJ45	781
P56690	886
P43895	8
Q5SL36	342
Q56232	50
Q5SKV6	133
Q5SIT5	24
Q5SIW3	552
Q9RA63	759
P35872	17
Q5SIM6	250
Q5SL27	161
Q5SHH5	179
Q5SJX7	142
Q5SM35	100
Q53VX9	139
Q5SKK9	405
Q5SKU8	329
Q5SM68	1318
Q5SHQ0	8
P38576	152
Q5SKQ0	78
P74902	275
Q5SL10	248
Q5SI91	23
Q5SKY7	93
Q53WA9	226
Q5SJP0	666
Q5SLY2	563
Q5SKU8	160
P33197	491
Q5SM68	839
Q5SM68	1158
Q5SIR5	51
P55912	463
Q5SLT7	29
Q53WH3	47
Q5SH94	323
Q5SI92	131
P43895	141
Q5SL50	287
Q5SM68	2052
Q5SLK5	299
Q5SJW0	355
Q5SHL6	236
Q5SM68	2015
Q5SJP7	86
Q5SL80	385
Q5SKK9	4
P61503	202
P23395	499
P08515	191
Q5SKV6	226
Q5SJ90	4
Q5SL50	305
Q5SI90	57
Q5SI89	301
Q5SLR0	370
Q5SLV8	410
Q5SLV8	362
Q5SJ45	148
Q5SL61	181
Q5SJ45	581
Q5SJI0	23
Q5SIR4	79
P56690	890
P23395	503
Q5SMD5	123
Q5SHV5	111
Q5SH02	70
Q5SKX3	559
Q5SIE0	72
Q5SLR0	230
Q5SKY7	277
Q5SL50	2
Q5SJP0	41
Q5SMF8	169
Q5SHN5	536
Q5SM68	510
Q5SKV6	33
Q5SLM2	391
Q5SM68	1616
Q5SL78	128
Q5SIW3	993
Q9RA63	133
Q5SM68	63
Q5SJ75	31
Q53VX9	158
Q5SM68	107
Q5SH94	52
Q5SI91	26
Q5SLR1	350
Q5SK43	162
Q5SHT8	343
Q5SJG0	141
Q9WX76	142
Q5SH92	150
Q53VX9	26
Q5SKY7	37
Q9RA63	280
Q5SLM2	348
Q5SKJ3	158
Q5SIA8	329
Q5SJ45	387
Q5SLV8	746
Q5SLC8	332
Q9WX76	179
Q5SLR0	94
Q5SKJ3	220
Q5SI97	14
Q5SLR3	226
Q9RA63	606
Q5SLW3	905
Q5SKU8	112
Q5SI02	113
