# Supplementary material for: A Transfer Learning-Based Approach for Lysine Propionylation Prediction
Source: Front Physiol. 2021 Apr 21;12:658633. doi: 10.3389/fphys.2021.658633 (PMC8096918; doi:10.3389/fphys.2021.658633)
Supplement: Supplementary file 4 [file Data_Sheet_4.CSV]

Q5SK42	239
Q5SK42	291
Q5SLR3	33
Q5SLR3	181
Q9RA63	424
Q9RA63	433
Q9RA63	448
Q9RA63	499
Q9RA63	510
Q9RA63	558
Q9RA63	630
Q5SM27	192
Q5SM27	217
Q5SM27	300
Q5SME0	74
Q5SJG0	303
Q5SKU2	92
Q5SM37	72
P09403	10
P09403	122
P09403	244
P74902	271
Q5SI92	69
Q5SM68	51
Q5SM68	200
Q5SM68	2024
Q5SM68	2060
Q56404	86
Q53VX9	303
Q53VX9	318
Q53VX9	360
Q5SHQ9	150
Q5SI91	45
Q5SI91	147
Q5SI91	221
P08515	11
P08515	180
P08515	181
Q5SKY7	144
Q5SKY7	329
Q5SL27	225
Q5SIE0	81
Q5SIE0	87
Q5SIE0	142
Q5SKJ3	127
Q8VVE2	65
Q8VVE2	87
Q8VVE2	90
Q8VVE2	95
Q8VVE2	105
Q8VVE2	112
Q5SJP7	6
P35872	27
Q5SLF2	133
Q5SHQ0	47
Q5SHN5	10
Q5SHN5	381
Q5SHN5	513
Q5SJW0	221
Q5SJW0	266
Q5SM35	25
Q5SM35	347
Q5SLY2	20
Q5SLY2	205
Q5SLY2	215
Q5SLY2	468
Q5SLY2	653
P61493	26
P61493	28
P61493	45
P61493	66
Q5SLW3	505
Q5SI97	92
Q5SLM2	41
Q5SLM2	42
Q5SLM2	50
Q5SLM2	116
Q5SLM2	121
Q5SLM2	129
Q5SLM2	131
Q5SLM2	169
Q5SLM2	325
Q5SLM2	334
Q5SLM2	336
Q5SLM2	337
Q5SLM2	349
Q5SLM2	362
Q5SLM2	388
Q5SLM2	429
Q5SLM2	430
Q5SLM2	440
Q5SLM2	529
Q5SKS9	112
Q5SI02	73
Q5SI89	4
Q5SI89	107
Q5SLV5	55
Q5SLV5	94
Q5SL36	22
Q5SIW3	649
Q5SLR0	76
Q5SLR0	82
Q5SLR0	121
Q5SLR0	170
Q5SLR0	232
Q5SLR0	240
Q5SLR0	280
Q5SLR0	284
Q5SL19	62
Q5SLR1	265
Q5SLR1	274
Q5SME1	61
P62806	9
P62806	17
P62806	32
P62806	45
P62806	78
P62806	80
P62806	92
Q5SJP2	439
Q5SHP6	8
Q5SLS0	177
Q5SI94	15
Q5SI94	123
P60339	3
Q5SHW6	176
P35871	17
P35871	38
Q5SI90	8
P55912	592
Q5SLR4	294
Q5SJ75	532
Q53WA8	170
Q5SK23	50
Q5SL80	245
Q5SJP0	132
Q5SJP0	305
P23395	429
Q5SH94	190
Q5SH94	324
Q5SH94	387
Q56232	250
Q53WH3	114
Q5SJ90	111
Q5SJ90	143
Q5SIC8	31
Q5SK98	95
Q5SK98	196
Q5SMD5	74
Q5SJM1	211
Q5SJM1	214
P04637	292
P04637	319
P04637	320
Q5SJ94	169
P43895	22
P43895	120
Q5SLV8	323
Q5SLV8	429
Q5SKV6	42
Q5SKV6	112
Q5SKV6	143
Q5SLT7	235
Q5SH02	75
Q5SH02	232
Q5SH02	317
P80380	48
P80380	54
Q5SH92	124
Q5SH92	149
Q5SH92	243
Q5SJ03	55
Q5SJ03	120
Q5SIR5	67
Q5SJM8	84
Q5SJM8	233
Q53VX0	38
Q5SKX3	10
Q5SHI8	88
Q5SHI8	98
Q5SKQ0	140
Q5SM98	372
Q5SJN6	230
Q5SL78	38
Q5SIJ1	76
Q5SHR6	7
Q5SHR6	270
Q9Z9H5	78
Q5SJX7	66
Q5SHL6	149
Q5SHV5	90
Q5SHV5	120
Q53WA5	91
Q53WA5	274
Q53WA5	336
Q5SIW6	368
Q5SIW6	612
Q5SIW6	629
P38576	160
Q5SKM9	67
Q5SIV2	58
Q5SIV2	285
Q5SHQ5	145
Q5SHF7	148
Q5SHF7	240
Q5SHF7	241
Q5SHF7	273
Q5SHF7	279
Q76G20	42
Q5SKT4	16
Q5SKT4	188
Q5SKT4	212
P56881	62
P56881	249
Q5SLC8	347
Q5SJL2	82
Q53WA7	57
P56206	322
P56206	443
P56206	475
Q5SL10	4
Q5SKM6	428
Q5SLS7	73
Q5SKK9	110
P56194	10
Q5SK43	154
P56690	878
Q5SKT5	121
Q5SKT5	420
P17291	53
Q53WA3	42
Q5SL73	84
Q5SIT5	31
Q5SIT5	67
Q5SIT5	97
Q5SJI0	207
Q5SJI0	216
Q5SHB4	224
Q5SLC3	108
Q5SKU8	274
Q5SKC1	59
Q5SIS0	122
Q5SIS0	165
Q5SLE8	26
Q5SM92	8
Q5SL50	298
Q5SI78	176
Q5SLJ4	21
Q5SLJ4	33
Q5SIA8	462
Q9WX76	4
Q9WX76	112
Q9WX76	145
Q5SM01	335
Q5SLK5	131
Q5SLK5	219
Q5SLK5	227
Q5SLK5	393
Q5SHT8	37
Q5SIR4	114
Q5SJ45	97
Q5SJ45	845
Q5SIM6	273
Q5SIM6	300
Q5SMF8	75
Q5SMF8	112
Q5SMF8	190
Q5SMF8	221
Q5SMF8	246
Q5SMF8	267
Q5SMF8	294
Q5SMF8	297
Q5SL61	411
Q5SL61	417
P61503	6
P61503	104
P61503	105
P61503	118
P61503	120
Q5SJ04	115
Q5SJ04	357
Q5SJ04	415
Q9LCX2	256
Q8RQE9	86
Q5SHH5	346
Q5SHH5	356
Q5SHG2	87
P33197	46
P33197	97
P33197	105
P33197	185
P33197	196
P33197	203
P33197	343
P33197	357
P33197	368
P33197	421
P33197	457
Q53WA9	85
Q53WA9	111
Q53WA9	186
Q53WA9	231
Q5SK02	26
Q5SJ02	62
